# Supplementary material for: Drug-associated serotonin syndrome in elderly patients: a comprehensive disproportionality analysis based on the FAERS database
Source: Front Pharmacol. 2025 Oct 21;16:1700469. doi: 10.3389/fphar.2025.1700469 (PMC12583046; doi:10.3389/fphar.2025.1700469)
Supplement: Supplementary file 1 [file Table2.xlsx]

## Sheet: Table S2
Table S2. Signaling Drugs Associated with Serotonin Syndrome from the FAERS Database
Drug	ATC code	n	ROR(95%CI)	PRR(χ2)	EBGM(EBGM05)	IC(IC025)	SPCs indicate Serotonin Syndrome risk
Nervous system drugs (n = 2270)
Citalopram	N06AB04	201	66.55 ( 57.49 - 77.03 )	63.61 ( 11554.38 )	59.36 ( 51.28 )	5.89 ( 5.31 )	Yes
Paroxetine	N06AB05	184	61.08 ( 52.45 - 71.12 )	58.58 ( 9773.97 )	55 ( 47.24 )	5.78 ( 5.19 )	Yes
Venlafaxine	N06AX23	177	44.69 ( 38.3 - 52.14 )	43.34 ( 6889.18 )	40.81 ( 34.98 )	5.35 ( 4.83 )	Yes
Sertraline	N06AB06	168	31.64 ( 27.03 - 37.03 )	30.96 ( 4597.97 )	29.26 ( 25 )	4.87 ( 4.42 )	Yes
Duloxetine	N06AX21	160	28.9 ( 24.6 - 33.94 )	28.33 ( 3993.49 )	26.85 ( 22.86 )	4.75 ( 4.3 )	Yes
Tramadol	N02AX02	137	34.3 ( 28.84 - 40.79 )	33.49 ( 4121.93 )	31.99 ( 26.89 )	5 ( 4.45 )	Yes
Quetiapine	N05AH04	129	18.03 ( 15.1 - 21.54 )	17.81 ( 1959.42 )	17.08 ( 14.3 )	4.09 ( 3.67 )	No
Fluoxetine	N06AB03	125	72.24 ( 60.12 - 86.79 )	68.69 ( 7992.41 )	65.83 ( 54.79 )	6.04 ( 5.17 )	Yes
Mirtazapine	N06AX11	122	33.01 ( 27.48 - 39.65 )	32.26 ( 3546.21 )	30.97 ( 25.79 )	4.95 ( 4.37 )	Yes
Escitalopram	N06AB10	96	37.02 ( 30.13 - 45.49 )	36.07 ( 3169.47 )	34.93 ( 28.43 )	5.13 ( 4.39 )	Yes
Fentanyl	N01AH01	94	14.37 ( 11.69 - 17.67 )	14.23 ( 1120.56 )	13.81 ( 11.24 )	3.79 ( 3.3 )	Yes
Bupropion	N06AX12	70	42.12 ( 33.11 - 53.58 )	40.88 ( 2660.84 )	39.94 ( 31.39 )	5.32 ( 4.34 )	No
Risperidone	N05AX08	54	13.71 ( 10.46 - 17.97 )	13.58 ( 618.46 )	13.35 ( 10.19 )	3.74 ( 3.05 )	No
Gabapentin	N02BF	48	4.68 ( 3.52 - 6.23 )	4.67 ( 136.39 )	4.61 ( 3.47 )	2.21 ( 1.69 )	No
Oxycodone	N02AA05	46	10.71 ( 8 - 14.35 )	10.64 ( 395.69 )	10.49 ( 7.83 )	3.39 ( 2.7 )	No
Trazodone	N06AX05	42	58.66 ( 42.97 - 80.06 )	56.24 ( 2248.17 )	55.46 ( 40.63 )	5.79 ( 4.16 )	Yes
Olanzapine	N05AH03	41	9.33 ( 6.85 - 12.72 )	9.28 ( 298.76 )	9.16 ( 6.72 )	3.2 ( 2.49 )	No
Rasagiline	N04BD02	32	37.18 ( 26.12 - 52.92 )	36.2 ( 1084.21 )	35.82 ( 25.16 )	5.16 ( 3.61 )	Yes
Tapentadol	N02AX06	24	32.14 ( 21.4 - 48.26 )	31.41 ( 701.33 )	31.16 ( 20.75 )	4.96 ( 3.23 )	Yes
Valproic Acid	N03AG01	23	9.96 ( 6.6 - 15.04 )	9.89 ( 182.61 )	9.83 ( 6.51 )	3.3 ( 2.25 )	Yes
Amitriptyline	N06AA09	20	31.65 ( 20.28 - 49.38 )	30.93 ( 575.85 )	30.73 ( 19.7 )	4.94 ( 3.03 )	Yes
Haloperidol	N05AD01	19	13.87 ( 8.81 - 21.83 )	13.74 ( 223.09 )	13.65 ( 8.68 )	3.77 ( 2.41 )	No
Lorazepam	N05BA06	16	6.3 ( 3.85 - 10.31 )	6.28 ( 70.64 )	6.25 ( 3.82 )	2.64 ( 1.55 )	Yes
Aripiprazole	N05AX12	16	5.78 ( 3.54 - 9.47 )	5.76 ( 62.71 )	5.74 ( 3.51 )	2.52 ( 1.46 )	No
Clomipramine	N06AA04	16	113.12 ( 67.81 - 188.69 )	104.32 ( 1629.73 )	103.77 ( 62.21 )	6.7 ( 3.15 )	Yes
Donepezil	N06DA02	16	3.47 ( 2.12 - 5.68 )	3.46 ( 27.92 )	3.45 ( 2.11 )	1.79 ( 0.89 )	No
Buspirone	N05BE01	14	81.56 ( 47.49 - 140.08 )	76.9 ( 1044.57 )	76.54 ( 44.56 )	6.26 ( 2.89 )	Yes
Vortioxetine	N06AX26	14	16.96 ( 10 - 28.77 )	16.76 ( 206.67 )	16.69 ( 9.84 )	4.06 ( 2.28 )	Yes
Lamotrigine	N03AX09	13	5.9 ( 3.42 - 10.19 )	5.88 ( 52.45 )	5.86 ( 3.39 )	2.55 ( 1.35 )	No
Paracetamol/Tramadol	N02AJ13	13	13.83 ( 8 - 23.91 )	13.7 ( 152.43 )	13.64 ( 7.89 )	3.77 ( 2.06 )	No
Zolpidem	N05CF02	12	3.74 ( 2.12 - 6.61 )	3.74 ( 23.98 )	3.73 ( 2.11 )	1.9 ( 0.82 )	No
Fluvoxamine	N06AB08	11	85.36 ( 46.34 - 157.21 )	80.26 ( 858.41 )	79.96 ( 43.42 )	6.32 ( 2.54 )	Yes
Clonazepam	N03AE01	11	6.69 ( 3.69 - 12.1 )	6.66 ( 52.73 )	6.64 ( 3.67 )	2.73 ( 1.34 )	No
Tranylcypromine	N06AF04	9	195.64 ( 97.08 - 394.29 )	170.62 ( 1514.14 )	170.1 ( 84.4 )	7.41 ( 2.27 )	Yes
Desvenlafaxine	N06AX23	8	4.85 ( 2.42 - 9.71 )	4.83 ( 24.27 )	4.82 ( 2.41 )	2.27 ( 0.79 )	Yes
Lacosamide	N03AX18	8	4.82 ( 2.41 - 9.66 )	4.81 ( 24.07 )	4.8 ( 2.39 )	2.26 ( 0.79 )	No
Amfetamine	N06BA01	8	47.98 ( 23.68 - 97.24 )	46.34 ( 354.21 )	46.22 ( 22.81 )	5.53 ( 1.96 )	Yes
Amantadine	N04BB01	7	6.56 ( 3.12 - 13.79 )	6.53 ( 32.73 )	6.52 ( 3.1 )	2.7 ( 0.92 )	No
Phenelzine	N06AF03	6	49.06 ( 21.7 - 110.91 )	47.34 ( 271.85 )	47.25 ( 20.9 )	5.56 ( 1.52 )	No
Methadone	N07BC05	5	11.47 ( 4.75 - 27.69 )	11.38 ( 47.31 )	11.37 ( 4.71 )	3.51 ( 0.87 )	No
Milnacipran	N06AX28	5	20.19 ( 8.34 - 48.86 )	19.9 ( 89.65 )	19.87 ( 8.21 )	4.31 ( 1.07 )	Yes
Sumatriptan	N02CC01	5	7.41 ( 3.08 - 17.87 )	7.38 ( 27.54 )	7.37 ( 3.06 )	2.88 ( 0.65 )	Yes
Rizatriptan	N02CC04	5	76.1 ( 30.88 - 187.58 )	72.02 ( 349.86 )	71.9 ( 29.17 )	6.17 ( 1.27 )	Yes
Methylphenidate	N06BA11	5	18.04 ( 7.46 - 43.63 )	17.81 ( 79.26 )	17.78 ( 7.35 )	4.15 ( 1.04 )	No
Oxcarbazepine	N03AF02	5	8.56 ( 3.55 - 20.65 )	8.52 ( 33.13 )	8.5 ( 3.53 )	3.09 ( 0.73 )	No
Prochlorperazine	N05AB04	5	95.96 ( 38.69 - 238.02 )	89.54 ( 437.36 )	89.39 ( 36.04 )	6.48 ( 1.28 )	No
Pethidine	N02AB02	5	6.97 ( 2.89 - 16.79 )	6.94 ( 25.38 )	6.93 ( 2.87 )	2.79 ( 0.62 )	Yes
Ziprasidone	N05AE04	4	11.9 ( 4.44 - 31.86 )	11.8 ( 39.52 )	11.79 ( 4.4 )	3.56 ( 0.6 )	Yes
Vilazodone	N06AX24	4	10.55 ( 3.94 - 28.23 )	10.47 ( 34.25 )	10.46 ( 3.91 )	3.39 ( 0.56 )	Yes
Ketamine	N01AX14	3	36.42 ( 11.56 - 114.76 )	35.47 ( 100.48 )	35.44 ( 11.25 )	5.15 ( 0.41 )	No
Dexmedetomidine	N05CM18	3	8.65 ( 2.78 - 26.93 )	8.6 ( 20.14 )	8.59 ( 2.76 )	3.1 ( 0.12 )	No
Selegiline	N04BD01	3	20.05 ( 6.41 - 62.74 )	19.77 ( 53.43 )	19.75 ( 6.31 )	4.3 ( 0.34 )	Yes
Dexamfetamine	N06BA02	3	53.65 ( 16.9 - 170.26 )	51.6 ( 148.81 )	51.55 ( 16.24 )	5.69 ( 0.44 )	Yes
Alimentary tract and metabolism drugs (n = 85 )
Ondansetron	A04AA01	54	36.03 ( 27.43 - 47.33 )	35.12 ( 1758.65 )	34.5 ( 26.26 )	5.11 ( 4.02 )	Yes
Metoclopramide	A03FA01	16	27.02 ( 16.45 - 44.38 )	26.5 ( 390.77 )	26.36 ( 16.05 )	4.72 ( 2.69 )	No
Topiramate	A08AA51	11	17.09 ( 9.42 - 31.01 )	16.88 ( 163.88 )	16.82 ( 9.27 )	4.07 ( 2.02 )	No
Cimetidine	A02BA01	4	20.6 ( 7.67 - 55.35 )	20.3 ( 73.36 )	20.28 ( 7.55 )	4.34 ( 0.76 )	No
Musculo-skeletal system drugs (n = 38 )
Baclofen	M03BX01	22	11.08 ( 7.27 - 16.88 )	11 ( 198.58 )	10.92 ( 7.17 )	3.45 ( 2.32 )	No
Cyclobenzaprine	M03BX08	7	32.21 ( 15.2 - 68.22 )	31.47 ( 206.15 )	31.39 ( 14.82 )	4.97 ( 1.67 )	Yes
Tizanidine	M03BX02	5	18.92 ( 7.82 - 45.77 )	18.66 ( 83.51 )	18.63 ( 7.7 )	4.22 ( 1.05 )	No
Metaxalone	M03BX06	4	23.85 ( 8.87 - 64.15 )	23.45 ( 85.91 )	23.42 ( 8.71 )	4.55 ( 0.79 )	Yes
Antiinfectives for systemic use drugs (n = 114 )
Linezolid	J01XX08	105	31.82 ( 26.13 - 38.74 )	31.12 ( 2954.36 )	30.05 ( 24.68 )	4.91 ( 4.27 )	Yes
Tedizolid	J01XX11	5	55.64 ( 22.72 - 136.23 )	53.44 ( 257.03 )	53.35 ( 21.79 )	5.74 ( 1.25 )	No
Lopinavir/Ritonavir	J05AR10	4	11.69 ( 4.36 - 31.3 )	11.59 ( 38.7 )	11.58 ( 4.32 )	3.53 ( 0.59 )	No
Dermatologicals drugs (n = 17 )
Aciclovir	D06BB03	11	5.57 ( 3.08 - 10.08 )	5.55 ( 40.94 )	5.54 ( 3.06 )	2.47 ( 1.17 )	No
Diphenhydramine	D04AA32	6	8.33 ( 3.73 - 18.6 )	8.28 ( 38.38 )	8.27 ( 3.7 )	3.05 ( 0.92 )	No
Respiratory system drugs (n = 3 )
Codeine	R05DA12	3	8.92 ( 2.86 - 27.78 )	8.87 ( 20.94 )	8.86 ( 2.84 )	3.15 ( 0.13 )	No
Various drugs (n = 15 )
Methylthioninium	V03AB17	15	343.64 ( 194.55 - 606.97 )	273.23 ( 4050.98 )	271.85 ( 153.91 )	8.09 ( 3.12 )	Yes
