# Supplementary material for: Drug-associated serotonin syndrome in elderly patients: a comprehensive disproportionality analysis based on the FAERS database
Source: Front Pharmacol. 2025 Oct 21;16:1700469. doi: 10.3389/fphar.2025.1700469 (PMC12583046; doi:10.3389/fphar.2025.1700469)
Supplement: Supplementary file 2 [file Table3.xlsx]

## Sheet: Table S3
Table S3. Signaling Drugs Associated with Serotonin Syndrome from FAERS Reports Submitted by Healthcare Professionals
DRUG	ATC code	n	ROR(95%CI)	PRR(χ2)	EBGM(EBGM05)	IC(IC025)	SPCs indicate Serotonin Syndrome risk
Nervous system drugs (n = 1877)
Citalopram	N06AB04	163	45.66 ( 38.81 - 53.71 )	43.55 ( 6341.2 )	40.77 ( 34.66 )	5.35 ( 4.8 )	Yes
Venlafaxine	N06AX23	153	38.17 ( 32.31 - 45.09 )	36.68 ( 4990.64 )	34.49 ( 29.2 )	5.11 ( 4.58 )	Yes
Sertraline	N06AB06	143	26.51 ( 22.34 - 31.46 )	25.79 ( 3216.11 )	24.37 ( 20.54 )	4.61 ( 4.14 )	Yes
Paroxetine	N06AB05	135	57.27 ( 47.9 - 68.46 )	53.94 ( 6642.21 )	51.07 ( 42.72 )	5.67 ( 4.96 )	Yes
Quetiapine	N05AH04	125	16.84 ( 14.04 - 20.19 )	16.55 ( 1736.72 )	15.77 ( 13.15 )	3.98 ( 3.55 )	No
Tramadol	N02AX02	118	24.32 ( 20.17 - 29.33 )	23.71 ( 2448.45 )	22.64 ( 18.77 )	4.5 ( 3.98 )	Yes
Fluoxetine	N06AB03	101	58.51 ( 47.65 - 71.84 )	54.99 ( 5143.1 )	52.8 ( 43.01 )	5.72 ( 4.83 )	Yes
Mirtazapine	N06AX11	98	23.22 ( 18.93 - 28.49 )	22.66 ( 1951.59 )	21.81 ( 17.78 )	4.45 ( 3.87 )	Yes
Duloxetine	N06AX21	95	27.84 ( 22.61 - 34.28 )	27.03 ( 2293.44 )	26.04 ( 21.15 )	4.7 ( 4.06 )	Yes
Fentanyl	N01AH01	90	15.73 ( 12.72 - 19.45 )	15.47 ( 1175.85 )	14.95 ( 12.09 )	3.9 ( 3.39 )	Yes
Escitalopram	N06AB10	83	27.02 ( 21.64 - 33.73 )	26.25 ( 1951.27 )	25.41 ( 20.35 )	4.67 ( 3.97 )	Yes
Bupropion	N06AX12	66	63 ( 48.92 - 81.12 )	58.88 ( 3660.06 )	57.35 ( 44.54 )	5.84 ( 4.59 )	No
Risperidone	N05AX08	47	9.29 ( 6.95 - 12.42 )	9.21 ( 337.78 )	9.05 ( 6.77 )	3.18 ( 2.53 )	No
Gabapentin	N02BF	44	4.76 ( 3.53 - 6.42 )	4.74 ( 127.76 )	4.68 ( 3.47 )	2.23 ( 1.68 )	No
Oxycodone	N02AA05	40	8.73 ( 6.37 - 11.94 )	8.65 ( 266.55 )	8.53 ( 6.23 )	3.09 ( 2.39 )	No
Trazodone	N06AX05	38	55.84 ( 40.13 - 77.7 )	52.55 ( 1894.65 )	51.77 ( 37.21 )	5.69 ( 4.01 )	Yes
Olanzapine	N05AH03	35	7.9 ( 5.65 - 11.04 )	7.84 ( 206.01 )	7.74 ( 5.54 )	2.95 ( 2.22 )	No
Rasagiline	N04BD02	31	35.71 ( 24.88 - 51.26 )	34.35 ( 992.41 )	33.93 ( 23.64 )	5.08 ( 3.54 )	Yes
Tapentadol	N02AX06	20	23.31 ( 14.92 - 36.4 )	22.73 ( 412.53 )	22.55 ( 14.44 )	4.5 ( 2.83 )	Yes
Valproic Acid	N03AG01	19	6.98 ( 4.44 - 10.99 )	6.93 ( 95.87 )	6.89 ( 4.38 )	2.78 ( 1.76 )	Yes
Haloperidol	N05AD01	19	11.02 ( 7 - 17.35 )	10.89 ( 169.61 )	10.82 ( 6.87 )	3.44 ( 2.21 )	No
Buspirone	N05BE01	14	113.51 ( 64.94 - 198.41 )	100.49 ( 1372.86 )	99.93 ( 57.17 )	6.64 ( 2.92 )	Yes
Amitriptyline	N06AA09	14	20.58 ( 12.1 - 35.02 )	20.13 ( 253.34 )	20.02 ( 11.77 )	4.32 ( 2.38 )	Yes
Clomipramine	N06AA04	14	89.96 ( 51.82 - 156.2 )	81.61 ( 1109.68 )	81.15 ( 46.74 )	6.34 ( 2.89 )	Yes
Lorazepam	N05BA06	13	4.89 ( 2.83 - 8.45 )	4.87 ( 39.8 )	4.85 ( 2.81 )	2.28 ( 1.15 )	Yes
Aripiprazole	N05AX12	13	5.84 ( 3.38 - 10.09 )	5.81 ( 51.52 )	5.78 ( 3.35 )	2.53 ( 1.33 )	No
Lamotrigine	N03AX09	13	6.83 ( 3.95 - 11.8 )	6.78 ( 63.82 )	6.75 ( 3.91 )	2.76 ( 1.48 )	No
Zolpidem	N05CF02	12	3.72 ( 2.11 - 6.56 )	3.71 ( 23.63 )	3.69 ( 2.09 )	1.89 ( 0.81 )	No
Paracetamol/Tramadol	N02AJ13	12	9.23 ( 5.22 - 16.32 )	9.14 ( 86.66 )	9.1 ( 5.15 )	3.19 ( 1.68 )	No
Clonazepam	N03AE01	11	8.1 ( 4.47 - 14.69 )	8.03 ( 67.53 )	8 ( 4.41 )	3 ( 1.5 )	No
Vortioxetine	N06AX26	8	10 ( 4.98 - 20.1 )	9.9 ( 63.87 )	9.87 ( 4.91 )	3.3 ( 1.34 )	Yes
Tranylcypromine	N06AF04	7	302.79 ( 127.92 - 716.72 )	224.55 ( 1555.31 )	223.92 ( 94.6 )	7.81 ( 1.8 )	Yes
Lacosamide	N03AX18	7	5.09 ( 2.42 - 10.7 )	5.06 ( 22.78 )	5.05 ( 2.4 )	2.34 ( 0.72 )	No
Amantadine	N04BB01	7	9.78 ( 4.64 - 20.62 )	9.68 ( 54.41 )	9.66 ( 4.58 )	3.27 ( 1.18 )	No
Amfetamine	N06BA01	7	96.12 ( 43.98 - 210.08 )	86.61 ( 591.37 )	86.37 ( 39.52 )	6.43 ( 1.81 )	Yes
Desvenlafaxine	N06AX23	6	7.72 ( 3.45 - 17.26 )	7.66 ( 34.7 )	7.64 ( 3.42 )	2.93 ( 0.87 )	Yes
Fluvoxamine	N06AB08	6	57.02 ( 24.94 - 130.37 )	53.55 ( 309.03 )	53.42 ( 23.36 )	5.74 ( 1.52 )	Yes
Milnacipran	N06AX28	5	34.58 ( 14.13 - 84.6 )	33.28 ( 156.44 )	33.22 ( 13.58 )	5.05 ( 1.18 )	Yes
Rizatriptan	N02CC04	5	90.04 ( 35.82 - 226.37 )	81.64 ( 397.94 )	81.48 ( 32.41 )	6.35 ( 1.25 )	Yes
Oxcarbazepine	N03AF02	5	9.39 ( 3.89 - 22.7 )	9.3 ( 37.02 )	9.29 ( 3.84 )	3.22 ( 0.78 )	No
Prochlorperazine	N05AB04	5	91.96 ( 36.54 - 231.4 )	83.21 ( 405.78 )	83.05 ( 33 )	6.38 ( 1.25 )	No
Phenelzine	N06AF03	5	96.05 ( 38.09 - 242.16 )	86.54 ( 422.41 )	86.37 ( 34.26 )	6.43 ( 1.26 )	No
Methadone	N07BC05	4	12.39 ( 4.61 - 33.26 )	12.23 ( 41.21 )	12.21 ( 4.55 )	3.61 ( 0.61 )	No
Ziprasidone	N05AE04	4	11.29 ( 4.21 - 30.31 )	11.16 ( 36.99 )	11.14 ( 4.15 )	3.48 ( 0.58 )	Yes
Sumatriptan	N02CC01	4	11.64 ( 4.34 - 31.23 )	11.49 ( 38.31 )	11.48 ( 4.28 )	3.52 ( 0.59 )	Yes
Vilazodone	N06AX24	4	30.59 ( 11.27 - 82.97 )	29.57 ( 110.38 )	29.53 ( 10.88 )	4.88 ( 0.82 )	Yes
Ketamine	N01AX14	3	30.85 ( 9.74 - 97.64 )	29.82 ( 83.55 )	29.78 ( 9.41 )	4.9 ( 0.38 )	No
Methylphenidate	N06BA11	3	15.52 ( 4.95 - 48.63 )	15.26 ( 39.97 )	15.24 ( 4.86 )	3.93 ( 0.28 )	No
Dexamfetamine	N06BA02	3	112.66 ( 33.8 - 375.46 )	99.78 ( 293.35 )	99.66 ( 29.9 )	6.64 ( 0.41 )	Yes
Alimentary tract and metabolism drugs (n = 72)
Ondansetron	A04AA01	48	27.47 ( 20.55 - 36.71 )	26.67 ( 1164.33 )	26.17 ( 19.58 )	4.71 ( 3.69 )	Yes
Metoclopramide	A03FA01	12	24.94 ( 14.03 - 44.33 )	24.27 ( 266.77 )	24.16 ( 13.59 )	4.59 ( 2.3 )	No
Topiramate	A08AA51	9	14.67 ( 7.58 - 28.39 )	14.44 ( 112.34 )	14.39 ( 7.44 )	3.85 ( 1.7 )	No
Cimetidine	A02BA01	3	33.65 ( 10.61 - 106.71 )	32.43 ( 91.37 )	32.39 ( 10.21 )	5.02 ( 0.39 )	No
Musculo-skeletal system drugs (n = 35)
Baclofen	M03BX01	21	10.26 ( 6.66 - 15.8 )	10.15 ( 171.92 )	10.07 ( 6.54 )	3.33 ( 2.21 )	No
Cyclobenzaprine	M03BX08	5	24.14 ( 9.92 - 58.77 )	23.52 ( 107.7 )	23.47 ( 9.64 )	4.55 ( 1.11 )	Yes
Tizanidine	M03BX02	5	20.2 ( 8.31 - 49.06 )	19.76 ( 88.96 )	19.72 ( 8.12 )	4.3 ( 1.06 )	No
Metaxalone	M03BX06	4	35.27 ( 12.97 - 95.92 )	33.92 ( 127.75 )	33.87 ( 12.45 )	5.08 ( 0.84 )	Yes
Antiinfectives for systemic use drugs (n = 107)
Linezolid	J01XX08	98	22.04 ( 17.97 - 27.04 )	21.54 ( 1845.95 )	20.73 ( 16.9 )	4.37 ( 3.81 )	Yes
Tedizolid	J01XX11	5	45.49 ( 18.49 - 111.92 )	43.27 ( 206.29 )	43.18 ( 17.55 )	5.43 ( 1.21 )	No
Lopinavir/Ritonavir	J05AR10	4	8.27 ( 3.09 - 22.15 )	8.2 ( 25.27 )	8.19 ( 3.06 )	3.03 ( 0.45 )	No
Dermatologicals drugs (n = 16)
Aciclovir	D06BB03	10	4.26 ( 2.28 - 7.93 )	4.24 ( 24.69 )	4.23 ( 2.27 )	2.08 ( 0.83 )	No
Diphenhydramine	D04AA32	6	8.78 ( 3.92 - 19.64 )	8.7 ( 40.83 )	8.68 ( 3.88 )	3.12 ( 0.95 )	No
Respiratory system drugs (n = 3)
Codeine	R05DA12	3	8.22 ( 2.64 - 25.66 )	8.16 ( 18.84 )	8.15 ( 2.61 )	3.03 ( 0.09 )	No
Various drugs (n = 12)
Methylthioninium	V03AB17	12	231.16 ( 122.13 - 437.52 )	182.71 ( 2160.6 )	181.83 ( 96.07 )	7.51 ( 2.72 )	Yes
